# Supplementary material for: Exogenous antibiotic resistance gene contributes to intestinal inflammation by modulating the gut microbiome and inflammatory cytokine responses in mouse
Source: Gut Microbes. 2022 Dec 27;15(1):2156764. doi: 10.1080/19490976.2022.2156764 (PMC9809935; doi:10.1080/19490976.2022.2156764)
Supplement: Supplemental Material [file KGMI_A_2156764_SM5774.zip]

Archive with 2 entries (2 files):
- Response.docx
- Supplementary file.docx
